# Supplementary material for: Identification of a Novel Glycosyltransferase Prognostic Signature in Hepatocellular Carcinoma Based on LASSO Algorithm
Source: Front Genet. 2022 Mar 9;13:823728. doi: 10.3389/fgene.2022.823728 (PMC8959637; doi:10.3389/fgene.2022.823728)
Supplement: Supplementary file 1 [file DataSheet3.XLSX]

## Sheet: Sheet1
Supplementary Table S3
34 prognosis-related differentially expressed GTs
ALG10
ALG3
ALG6
ALG8
B3GALNT1
B3GAT3
B4GALNT1
B4GALT2
B4GALT3
B4GALT4
B4GALT6
C1GALT1
COLGALT1
DPM1
EXT2
EXTL2
EXTL3
GALNT10
GCNT3
GCNT4
MGAT4A
PIGM
PIGZ
POMGNT1
POMGNT2
POMT1
POMT2
ST3GAL2
ST3GAL4
ST6GAL1
ST6GALNAC4
ST6GALNAC5
UGGT2
XXYLT1
