# Supplementary material for: Identification of a Novel Glycosyltransferase Prognostic Signature in Hepatocellular Carcinoma Based on LASSO Algorithm
Source: Front Genet. 2022 Mar 9;13:823728. doi: 10.3389/fgene.2022.823728 (PMC8959637; doi:10.3389/fgene.2022.823728)
Supplement: Supplementary file 2 [file DataSheet1.XLSX]

## Sheet: Sheet1
Supplementary Table S1
Primer-name	sequence (from 5' to 3')
POMGNT1-Forward	GCCAAGTTTGCTGTGGTTCTGG
POMGNT1-Reverse	CTGGTCATTCCAGGCAGAGATG
DPM1-Forward	GAGATGATTGTTCGGGCAAGA
DPM1-Reverse	TTCATTTCCTCCCAACTTGGAT
B4GALT3-Forward	TGTGTCGGTGTCCTTTAGCC
B4GALT3-Reverse	TGAGGCACAATGATGGCTGT
B4GALT2-Forward	CCCCTTTAGACACCGGGAAC
B4GALT2-Reverse	TGAAGGTGTCCTCACCATGC
B4GALNT1-Forward	CCTTTCTGTCGAGGAGCCAG
B4GALNT1-Reverse	TGACCAGAAGCTGCCTGAAG
B3GAT3-Forward	CCCTTCCCTGTGGATATGGC
B3GAT3-Reverse	GGCTCAGAAGACTGCTCTCC
GAPDH-Forward	GACAGTCAGCCGCATCTTCTT
GAPDH-Reverse	AATCCGTTGACTCCGACCTTC
