# Supplementary material for: Identification of a Novel Glycosyltransferase Prognostic Signature in Hepatocellular Carcinoma Based on LASSO Algorithm
Source: Front Genet. 2022 Mar 9;13:823728. doi: 10.3389/fgene.2022.823728 (PMC8959637; doi:10.3389/fgene.2022.823728)
Supplement: Supplementary file 3 [file DataSheet2.XLSX]

## Sheet: Sheet1
Supplementary Table S2
GTs
A3GALT2
A4GALT
A4GNT
ABO
ALG1
ALG10
ALG10B
ALG11
ALG12
ALG13
ALG14
ALG1L
ALG1L2
ALG2
ALG3
ALG5
ALG6
ALG8
ALG9
B3GALNT1
B3GALNT2
B3GALT1
B3GALT2
B3GALT4
B3GALT5
B3GALT6
B3GAT1
B3GAT2
B3GAT3
B3GLCT
B3GNT2
B3GNT3
B3GNT4
B3GNT5
B3GNT6
B3GNT7
B3GNT8
B3GNT9
B4GALNT1
B4GALNT2
B4GALNT3
B4GALNT4
B4GALT1
B4GALT2
B4GALT3
B4GALT4
B4GALT5
B4GALT6
B4GALT7
C1GALT1
CHPF
CHSY1
COLGALT1
COLGALT2
CSGALNACT1
CSGALNACT2
DPM1
EOGT
EXT1
EXT2
EXTL1
EXTL2
EXTL3
FUT1
FUT10
FUT11
FUT2
FUT3
FUT4
FUT5
FUT6
FUT7
FUT8
FUT9
GALNT1
GALNT10
GALNT11
GALNT12
GALNT13
GALNT14
GALNT15
GALNT16
GALNT17
GALNT18
GALNT2
GALNT3
GALNT4
GALNT5
GALNT6
GALNT7
GALNT8
GALNT9
GBGT1
GCNT1
GCNT2
GCNT3
GCNT4
GCNT7
GXYLT1
GXYLT2
HAS1
HAS2
HAS3
LFNG
MFNG
MGAT1
MGAT2
MGAT3
MGAT4A
MGAT4B
MGAT4C
MGAT5
MGAT5B
OGT
PIGA
PIGB
PIGM
PIGV
PIGZ
POFUT1
POFUT2
POGLUT1
POMGNT1
POMGNT2
POMT1
POMT2
RFNG
ST3GAL1
ST3GAL2
ST3GAL3
ST3GAL4
ST3GAL5
ST3GAL6
ST6GAL1
ST6GAL2
ST6GALNAC1
ST6GALNAC2
ST6GALNAC3
ST6GALNAC4
ST6GALNAC5
ST6GALNAC6
ST8SIA1
ST8SIA2
ST8SIA3
ST8SIA4
ST8SIA5
ST8SIA6
UGCG
UGGT1
UGGT2
UGT3A1
XXYLT1
XYLT1
XYLT2
